# Supplementary material for: paPAML: An Improved Computational Tool to Explore Selection Pressure on Protein-Coding Sequences
Source: Genes (Basel). 2022 Jun 18;13(6):1090. doi: 10.3390/genes13061090 (PMC9222883; doi:10.3390/genes13061090)
Supplement: Supplementary file 1 [file genes-13-01090-s001.zip]

Archive with 6 entries (6 files):
- .DS_Store
- Descriptions of Supplementary Material.pdf
- Suplementary Table S1.pdf
- Supplementary Data S1.zip
- Supplementary Data S2_APOL.pde
- Supplementary Data S3_fn3.pde
